# Supplementary material for: History of Diversification and Adaptation from North to South Revealed by Genomic Data: Guanacos from the Desert to Sub-Antarctica
Source: Genome Biol Evol. 2024 May 18;16(5):evae085. doi: 10.1093/gbe/evae085 (PMC11102080; doi:10.1093/gbe/evae085)
Supplement: evae085_Supplementary_Data [file evae085_supplementary_data.zip]

Archive with 2 entries (2 files):
- SupplementaryMaterial_Figures_Leon.docx
- SupplementaryMaterial_Tables_Leon.docx
